# Supplementary material for: Identification and Expression of Nine Oak Aquaporin Genes in the Primary Root Axis of Two Oak Species, Quercus petraea and Quercus robur
Source: PLoS One. 2012 Dec 17;7(12):e51838. doi: 10.1371/journal.pone.0051838 (PMC3524086; doi:10.1371/journal.pone.0051838)
Supplement: Table S4 — Details of the six housekeeping genes tested in primary root zones. The sequences were aligned using ClustalW (http://www.ebi.ac.uk/Tools/msa/clustalw2/), and a consensus nucleotide sequence was deduced. The reconstituted sequences account for nucleotide variation, which is likely due to nucleotide variation between Quercus petraea and Quercus robur or sequencing errors. Sequences are reported in the table. Coding regions are indicated in blue, and nucleotide variation is indicated in red. The parentheses denote predictions for specific nucleotides. (XLS) [file pone.0051838.s007.xls]

## Sheet: Suppdata1
Housekeeping gene name	Accesion No. from Genbank database, {oak specie}, (number of ESTs)	Annotation (Genbank)	Sequences from Biogeco database (Uneo et al., 2010)	Reconstituted sequence
Elongation factor 1 alpha	FP053266.1, FP064505.1, FP050628.1, FP060094.1, FP032904.1, FP048715.1, FP047038.1, FP050674.1, FP066405.1, FP045688.1, FP033141.1, FP036537.1, FP035606.1, FP051861.1, FP040558.1, FP052984.1, FP030993.1, FP038598.1, FP049608.1, FP050244.1, FP027314.1, FP044839.1, FP040565.1, FP035247.1, FP057178.1, FP043139.1, FP048501.1, FP048891.1, FP044592.1, FP049850.1, FP047673.1, FP039654.1, FP025000.1, FP0…	EF1A_MANES Elongation factor 1-alpha . - Manihot esculenta		CCACTCCAGGATGTCTACAAGATTGGTGGTATTGGAACTGTCCCAGTTGGAAGAGTTGAGACTGGTATCATCAAGCCTGGTATGGTTGTGACATTTGGCCCTACTGGATTGAC(A/C)ACTGAAGTTAAGTCTGTGGAGATGCACCATGAAGCTCTCCTGGAGGCCCTTCCCGGTGACAATGTTGGCTTCAA(C/T)GTGAAGAATGTTGCTGTGAAGGATCTCAAGCGTGGTTTTGTTGCTTCCAACTCCAAGGATGATCCCGCCAGGGAGGCTGCTAACTTCACCTCCCAGGTCATCATCATGAACCACCC(C/G)GGTCAGATTGGCAATGGCTATGCTCCTGTCCTTGACTGTCACACCT(C/G)CCACATTGCTGTTAAGTTTGCTGAGCTTGT…
Polyubiquitin	FP048336.1{Q. petraea}, FP030194.1{Q. robur}, FP033253.1{Q. robur}, FP062629.1{Q. robur}, FP037238.1{Q. robur}, FP045272.1{Q. petraea}, FP025846.1{Q. robur} (7)	PplGI.3|TC49046 UP|Q9M551_9ROSI Polyubiquitin		ATGCAGATCTTTGTGAAGACTCTCACTGGGAAAACCATCACTCTCGAGGTCGAGAGCAGTGACACCATCGACAATGTCAAAGCCAAGATCCAGGACAAGGAAGGTATCCCCCCAGACCAACAGAGGCTGATTTTTGCTGGTAAGCAATTGGAAGATGGTCGAACTCTTGCTGATTACAACATCCAAAAGGAGTCGACACTTCACCTGGTTTTGAGACTTCGGGGAGGAACTATGATTAAGGTGAAGACTTTGACAGGAAAAGAAATTGAGATTGATAT(C/T)GAACCAACTGATACCATTGATCGGATCAAGGAACGGGTTGAGGAAAAAGAAGGAATTCCTCCTGTTCAGCAAAGGCTTATCTACGCTGGTAAGCAGCTTGGAGATGACAAAACAGC…
Cyclophylin	CU657197.1{Q. robur}, FN716871{Q. robur}		GGFEK7Q01AURSS {Q. petraea}, GGFEK7Q01CE3RR {Q. petraea}, GGFEK7Q01DW5T6 {Q. petraea} , F0SUT5C01BEFG6.l.qr.1, F0SUT5C01ARY6Q.l.qr.1	AAATATAAGAAATGGGAGAAGGATCCTGCTCCATATGGTTGGGATGTTTTCAATCAGAAAACTTTGTACGATGCGTACAA(AA/A)AGCGGACAAAGAA(C/T)GTTGAGGTTGACTTAGAAGAATATAACAGAATGAAAGAAGCCGATCCTGAGTTCTACCGTGATGCTTCAAGTCTCCAATATGGAAAGGCACCAAAGACCTCAGAGGAAAAGATTGATAGGATGGTGAAGGAACTCAAAGATCGGGACGAGAAGCGCAAGTCATTTAGCAGGAGGAGGAAATTCCATGAAGAGAAGGATATTGACTCAATCAATGACCGTAATGAGCATTTCAACAAGAAGATTGAACGAGCCTTTGGTAGATACACGCTGGAGATCAAGAACAATCTTGAGAGAG…
Membrane H+ ATPase	FP048110.1{Q. petraea}, FP055279.1{Q. robur}, FP054157.1{Q. robur}, FP063492.1{Q. robur}, FP032024.1{Q. robur} (5)	PMA4_NICPL Plasma membrane ATPase 4 . - Nicotiana plumbaginifolia		GCAGCTGGTCCTTTATTGAACGACCTGGCCTTCTCTTGCTTGGTGCTTTTGTAATTGCTCAGCTGATAGCAACTTTCATAGCAGTATATGCAGATTGGGGTTTTGCACGGATAAAAGGAATGGGCTGGGGTTGGGCCGGTGTAATCTGGCTTTATAGTCTTGTAACATATTTCCCACTTGATATCCTCAAATTTGCAATCCGCTACATTCTGAGTGGAAAGGCTTGGGATAATCTTTTGGAGAACAAGACTGCCTTTACTACAAAGAAAGACTATGGAAAAGAAGAGAGAGAAGCACAATGGGCAGCTGCACAGAGGACCCTGCATGGTCTTCAACCACCTGAAACCAGCAACCTTTTCACTGAGAAGAGTAGTTACAGGGAGCTTTCAGAGATAGCAG…
Alpha tubulin	FP050556.1{Q. petraea}, FP049551.1{Q. petraea}, FP043761.1 {Q. petraea}, FP031477.1{Q. robur}, FP046950.1{Q. petraea}, FP043658.1{Q. petraea}, FP031769.1{Q. robur}, FP031715.1 {Q. robur} (8)	TBA_PRUDU Tubulin alpha chain. - Prunus dulcis		CCACGAGCAGCTTTCTGTGTCTGAAATCACCAACAGTGCATTTGAGCCCTCGTCCATGATGGCTAAATGTGACCCTCGACATGGAAAATACATGGCTTGTTGTTTGATGTACAGAGGTGATGT(G/T)GTCCCCAAGGATGTGAATGCAGCTGTGGCCACCATCAAGACCAAGAGGAC(T/C)ATTCAGTTTGTTGATTGGTGCCCAACTGGGTTCAAGTGCGGTATCAATTCAGCCTCCAACTGTGGTTCC(T/C)GGTGGTGACTTGGCTAAGGTTCAAAGGGCTGTTTGTATGATCTCCAACTCGAC(T/C)AGTGTGGCTGAGGTGTTCTCAAGGATTGATCATAAGTTTGATTTGATGTA(C/T)GCGAAGAGGGCCTT(C/T)GTGCATTGGT…
Actin	FP037539.1{Q. robur}, FP043735.1{Q. petraea}, FN745124.1 {Q. petraea} (3)	PplGI.3|TC58248 similar to RF|NP_029567.1|18402176|NM_128543 VLN1 ; actin binding {Arabidopsis thaliana}	r20s0020.p.06_5.1.1.l.qr.1 F0SUT5C02G9PMW.l.qr.1 p21a0031.n.22_5.1.1.l.qr.1	CAGAAAGCTCTTTTCAGGTTCTCCTCATGGTAGTGCAGATGAATCGTCGGTATCTGCAGGTTCTCCAGCAGCAGAACCAAGGTCATTTTCTCAGAGTGCAGGTTTTATTCAGGCTGATGGAAGCGGGGATTGTGTAAACTTGTTAATATACCCTTATGAACGATTGAGTGTGATTTCTAGTGACCCTGTAGCAGGCATAGATGTAACCAAAAGAGAGGCATATTTATCTGATGAAGATTTTCAAGACAAATTTGGAATGACAAAAAGAGCTTTCTACGAGCTTCCTAAATGGAGACAAAACAAGCTTAAGACGTCTCTTCACCTATTTTGAGGCATACTTGCTGGAGATTAGATCTAGATGCTGATCTTGGCTAATGATACTTAATTGTTGTCAAATAT…
