# Supplementary material for: Identification and Expression of Nine Oak Aquaporin Genes in the Primary Root Axis of Two Oak Species, Quercus petraea and Quercus robur
Source: PLoS One. 2012 Dec 17;7(12):e51838. doi: 10.1371/journal.pone.0051838 (PMC3524086; doi:10.1371/journal.pone.0051838)
Supplement: Table S5 — BLASTX results for oak AQPs. cDNAs were compared to cDNAs of other plants. Total score, query coverage and e values are reported. (XLS) [file pone.0051838.s008.xls]

## Sheet: Blast X
Details of BLASTX results of oak cDNA sequences
Oak aquaporin	Species	Acession number	Total score	Query coverage	E value
PIP2;1	Vitis vinifera	XM 002279330.2	2170	0.68	2 e-174
PIP2;2	Populus trichocarpa	XM 002326146.1	2555	0.63	1 e-172
PIP2;3	Pyrus communis	AB058680.1	2333	0.67	2 e-161
PIP1;1	Juglans regia	FJ971054.1	2777	0.84	5 e-171
PIP1;2	Gossypium hirsutum	DQ402075.1	2569	0.72	2 e-169
PIP1;3	Gossypium hirsutum	DQ402075.1	2205	0.79	1 e-170
TIP1	Vitis vinifera	XM_002267752.1	1912	0.74	6 e-132
TIP2;1	Solanum tuberosum	U65700.1	1719	0.72	1 e-108
TIP2;2	Malus prunifolia	JF834204.1	2419	0.8	1 e-156
